# Supplementary material for: Systemic lupus erythematosus favors the generation of IL-17 producing double negative T cells
Source: Nat Commun. 2020 Jun 5;11:2859. doi: 10.1038/s41467-020-16636-4 (PMC7275084; doi:10.1038/s41467-020-16636-4)
Supplement: Supplementary file 4 — Source Data [file 41467_2020_16636_MOESM4_ESM.xlsx]

## Sheet: Fig 1
Fig 1a			D1O	D12	D14	D16	D18
		B6	0.299	0.262	0.438	0.432	0.432
			0.355	0.328	0.479	0.472	0.472
			0.382	0.329	0.483	0.466	0.466
			0.428	0.379	0.438	0.434	0.438
			0.386	0.342	0.396	0.374	0.374
		B6.lpr+PBSLs	0.448	0.426	0.451	0.688	0.688
			0.548	0.553	0.556	0.469	0.469
			0.432	0.491	0.411	0.508	0.508
			0.478	0.476	0.478	0.463	0.463
			0.479	0.492	0.484	0.516	0.516
			0.507	0.507	0.487	0.528	0.528
		B6.lpr+CLs	0.582	0.663	0.758	1.223	1.423
			0.496	0.478	0.663	0.801	1.023
			0.508	0.517	0.584	0.886	1.128
			0.463	0.456	0.503	0.908	1.189
			0.536	0.526	0.638	0.982	0.972
Fig 1d			Upper	Middle	Low/IFNg	Low/IL-17
		B6	3.46	0.668	0.587	0.581
			3.46	0.736	0.682	0.661
			3.46	0.718	0.671	0.671
			3.46	0.697	0.642	0.654
			3.46	0.701	0.648	0.663
		B6.lpr+PBSLs	6.88	2.98	3.516	2.825
			7.14	3.34	3.245	2.428
			6.68	2.94	3.134	3.114
			6.78	3.18	3.602	2.584
			6.76	2.96	3.442	2.868
			6.8	3.33	3.587	2.606
		B6.lpr+CLs	50.28	8.46	15.365	109.241
			56.75	8.088	17.546	123.432
			48.13	8.418	14.263	96.824
			47.34	7.864	14.699	102.341
			53.8	8.96	15.023	106.434
Fig 1f		B6.lpr+PBSLs	1.83	0.132
			2.02	0.122
			1.64	0.084
			1.77	0.189
			1.86	0.092
			1.74	3.33
		B6.lpr+CLs	11.8	2.72
			9.8	2.54
			10.4	2.81
			10.1	2.32
			9.2	2.44

## Sheet: Sup Fig 2
Sup Fig 2b
Upper								Low
	B6		B6.lpr+PBSLs		B6.lpr+PBSLs				B6	B6.lpr+PBSLs	B6.lpr+PBSLs
	CD11bloF4/80+	CD11bhiF4/80-	CD11bloF4/80+	CD11bhiF4/80-	CD11bloF4/80+	CD11bhiF4/80-			20.4	21.4	0.82
	3.64	2.53	3.79	2.65	3.49	2.34			19.2	18.4	0.75
	3.16	2.26	3.58	2.37	2.86	1.95			17.6	18.8	0.92
	3.31	2.67	3.75	2.34	3.06	1.82			16.9	20.4	0.95
	3.51	2.45	3.27	2.28	3.22	2.03			18.9	19.1	0.96
	3.39	2.39	3.26	2.46	3.27	1.96			19.8	18.9	0.88
	3.43	2.46							18.8	19.5	0.88

## Sheet: Sup Fig 3
				PBSLs		CLs				PBSLs		CLs
			Sup Fig 3a	CD8-	CD8+	CD8-	CD8+		Sup Fig 3b	CD8-	CD8+	CD8-	CD8+
				0.4	37.8	17.12	102.28			8.431	144.31	44.96	334.43
				0.6	39.2	16.67	84.36			7.682	174.15	49.88	405.26
				0.8	37	17.69	91.88			9.254	199.13	47.78	383.74
					40.5		88.82				171.01		387.97
					38.9		96.86

## Sheet: Sup Fig 6
Sup Fig 6a										Sup Fig 6b
Upper	CD45.2				DsRed					Upper	DsRed				CD45.2
	PBSLs	CLs	CLs+Acs		PBSLs	CLs	CLs+Acs				PBSLs	CLs	CLs+Acs		PBSLs	CLs	CLs+Acs
	408	691	1698		2419	8452	170234				362	449	689		1935	15022	52894
	328	1389	1271		2452	6731	159226				289	373	565		2243	12123	48346
	296	1236	754		1588	9318	125157				511	298	481		1476	13567	45723
	294	1168	2384		1723	9047	168149				502	596	761		1532	13942	41317
	194	1101	1798		1703	6312	159829
Low	PBSLs	CLs	CLs+Acs							Low	PBSLs	CLs	CLs+Acs
	2	218	13722								4	421	5537
	8	189	11213								11	287	4831
	6	278	12347								13	711	4786
	7	281	11621								8	621	5182
	7	269	12922

## Sheet: Fig 4
Fig 4a
		IL-6			TGFbeta			IL-23
			PBSLs	CLs		PBSLs	CLs		PBSLs	CLs
	0 hr		Un	Un		Un	Un		Un	Un
			Un	Un		Un	Un		Un	Un
			Un	Un		Un	Un		Un	Un
			Un	Un		Un	Un		Un	Un
			Un	Un		Un	Un		Un	Un
	1.5 hr		48.8	84.2		65.3	22.4		Un	Un
			52.2	76.4		71.2	14.8		Un	Un
			54.4	86.8		62.4	18.2		Un	Un
			49.7	77.9		64.1	20.3		Un	Un
			47.4	82.1		58.5	17.4		Un	Un
	18 hrs		43.8	132.2		216.8	135.2		12.4	71.6
			44.6	122.8		228.6	122.8		12.6	59.6
			37.4	116.4		202.7	129.4		13.1	65.2
			47.1	128.9		211.3	134.9		12.2	63.4
			39.1	123.4		207.4	123.4		11.6	61.3
Fig 4c		Control		LPS		Curdlan
		CD8+	CD8-	CD8+	CD8-	CD8+	CD8-
		14.8	4.9	34.7	19.2	69.8	58.8
		13.8	3.4	38.1	17.4	62.3	49.2
		13.2	6.8	35.9	20.6	60.5	54.3
		12.9	7.2	31.3	17.8	52.8	50.8
		15.2	5.9	34.8	24.3	62.8	57.4
		14.4	6.7	33.6	22.5	55.9	57.2

## Sheet: Fig 5
Fig 5c		CD4 DCs					CD8 DCs					RPMs					MZMs
	Naïve	Tgf	Il6	Il23	Il10		Tgf	Il6	Il23	Il10		Tgf	Il6	Il23	Il10		Tgf	Il6	Il23	Il10
		0.0012	0.032	0.016	0.03		0.0021	0.018	0.012	0.072		0.0022	0.036	0.019	0.0028		0.034	0.018	0.005	0.038
		0.0019	0.031	0.015	0.028		0.0018	0.022	0.014	0.064		0.0021	0.037	0.021	0.0032		0.035	0.016	0.005	0.039
		0.0014	0.031	0.019	0.024		0.0016	0.021	0.014	0.112		0.0019	0.034	0.022	0.0029		0.033	0.019	0.006	0.039
		0.0018	0.03	0.018	0.023		0.0018	0.018	0.016	0.103		0.0019	0.035	0.02	0.0034		0.036	0.019	0.005	0.04
	AC	0.0016	0.018	0.036	0.123		0.022	0.048	0.016	0.181		0.027	0.084	0.032	0.173		0.482	0.021	0.006	0.418
		0.0021	0.019	0.035	0.136		0.02	0.049	0.017	0.182		0.026	0.082	0.034	0.173		0.483	0.022	0.006	0.421
		0.0016	0.019	0.029	0.139		0.023	0.052	0.014	0.203		0.024	0.066	0.037	0.181		0.414	0.022	0.007	0.385
		0.0018	0.02	0.031	0.119		0.024	0.053	0.013	0.202		0.026	0.064	0.039	0.166		0.402	0.024	0.006	0.389
Fig 5d		CD4 DCs					CD8 DCs					RPMs
	Naïve	Tgf	Il6	Il23	Il10		Tgf	Il6	Il23	Il10		Tgf	Il6	Il23	Il10
		0.0014	0.022	0.018	0.029		0.012	0.028	0.011	0.089		0.009	0.031	0.016	0.042
		0.0014	0.022	0.019	0.028		0.0016	0.024	0.012	0.093		0.014	0.034	0.017	0.044
		0.0016	0.025	0.021	0.022		0.0018	0.019	0.009	0.096		0.013	0.029	0.019	0.046
		0.0018	0.029	0.023	0.022		0.0017	0.021	0.009	0.092		0.012	0.028	0.017	0.042
	AC	0.0008	0.018	0.032	0.155		0.0089	0.021	0.011	0.194		0.013	0.042	0.038	0.176
		0.0008	0.024	0.033	0.152		0.0093	0.02	0.013	0.192		0.015	0.045	0.036	0.178
		0.0009	0.019	0.029	0.157		0.0121	0.027	0.014	0.189		0.011	0.034	0.033	0.176
		0.0007	0.02	0.028	0.149		0.0113	0.029	0.013	0.199		0.012	0.036	0.042	0.179
	CL	0.011	0.027	0.043	0.128		0.008	0.014	0.049	0.244		0.009	0.016	0.046	0.132
		0.013	0.026	0.044	0.132		0.014	0.016	0.046	0.243		0.008	0.015	0.042	0.129
		0.012	0.028	0.041	0.144		0.013	0.015	0.042	0.231		0.008	0.013	0.044	0.124
		0.011	0.032	0.042	0.136		0.018	0.017	0.047	0.236		0.01	0.016	0.039	0.131
	AC+CL	0.011	0.812	0.486	0.171		0.272	0.245	0.282	0.489		0.012	2.234	0.668	0.181
		0.012	0.814	0.484	0.176		0.274	0.244	0.294	0.476		0.011	2.256	0.665	0.192
		0.009	0.772	0.424	0.183		0.242	0.223	0.277	0.415		0.01	2.258	0.594	0.193
		0.009	0.763	0.432	0.184		0.248	0.212	0.269	0.413		0.014	2.138	0.602	0.189

## Sheet: Fig 6
Fig 6e			Healthy				SLE							Fig 6g			Healthy				SLE
		CD4	CD8	DN		CD4	CD8	DB								CD4	CD8	DN		CD4	CD8	DB
		54.3	39.6	6.1		62.7	28.6	8.7								1.7	1.2	0.4		2.9	1.5	4.1
		36.4	53.8	9.8		59.9	30.2	9.9								1.4	1.3	0.4		4.2	1.4	4.3
		51.8	40.4	7.8		56.7	31	12.3								2.1	0.8	0.2		4.7	1.2	5.3
		54.3	40.1	5.6		56.1	23.5	20.4								1.2	1.8	0.3		5.1	1	5.2
		61.6	30.6	7.8		40.5	38	21.5								1.1	2.1	0.1		5.3	0.8	2.7
		64.3	28.3	6.4		53.6	31.4	15								1	2	0.2		4.6	0.9	2.8
		48.8	43.3	7.9		50.4	33.8	15.8								1.8	1.6	0.6		5.6	0.7	2.9
		61.2	31.9	6.9		54.4	33.6	12								2.1	1.2	0.5		4.9	1.5	3.5
		52.3	40.8	6.9		49.7	28.4	21.9								2.2	1.1	0.3		5.2	1.9	4.4
		59.6	33.4	7		52.6	36.6	10.8								1	1	0.2		4.1	2.1	4.1
		60.9	32.1	7		50.3	37.4	12.3								0.9	0.8	0.7		4.9	2	4.2
		54	39.3	6.7		45	41.9	13.1								1.1	1.4	0.8		5.6	1.4	4.6
		51	40.7	8.3		52.4	38.3	9.3								1.3	1.5	0.9		4.7	1.6	4.1
		59.8	33.4	6.8		53.2	37	9.8								1.2	0.9	0.2		4.7	1.7	3.6
		78	18.3	3.7		48.7	36.4	14.9								2.5	0.7	0.3		4.3	1.8	3.7
		52.3	42.1	5.6		63.6	27.9	8.5								2.7	1.2	0.4		2.4	1.9	4.2
		49.1	43.7	7.2		53.1	32.3	14.6								2.3	1.6	0.6		2.6	0.9	6.3
		59.9	33	7.1		48.4	43.8	7.8								1.4	1.7	0.4		2.7	0.6	2.4
		63.7	28.2	8.1		45.7	38.7	15.6								1.6	1.3	0.5		2.4	2.3	4.7
		38.5	54.2	7.3		48.7	45.1	6.2								1.7	1.4	0.6		3.3	2.2	4.8
		68.1	25.6	6.3		57.4	23.9	18.7								1.6	1.2	0.2		3.5	0.5	3.9
		75.5	17.4	7.1		42.6	43.1	14.3								1.9	1.1	0.3		3.2	1.7	3.7
		52.9	40.2	6.9		45	42.2	12.8								2	1	0.7		6.1	1.8	3.5
						53.8	29.7	16.5												5.2	1.3	3.6
						58.5	16	25.5												1.8	1.2	3.7
						62.1	30.6	7.3												2	1	3.9

## Sheet: Fig 7
Fig 7c											Fig 7d
	5 months				12 months							Healthy				SLE
	CD4	CD8	DN		CD4	CD8	DN					CD4	CD8	DN		CD4	CD8	DN
	11434	15845	7954		8879	8995	7034					8144	7922	9126		7948	7342	5983
	9917	13404	8992		9248	7423	7624					8186	7896	9148		7944	7334	5811
	12864	11988	9221		8353	7674	6532					8132	7852	8937		7903	7239	5783
	11113	13743	9881		9012	7892	6938
												9722	10056	7438		7921	10034	6872
												9743	10087	7502		8078	10148	6918
												9438	9883	7937		7903	9938	6658
	Spleen				Kidney
	CD4	CD8	DN		CD4	CD8	DN
	8879	8995	7034		3774	3511	3168					8473	7835	7230		4822	7331	4788
	9248	7423	7624		3696	2632	2868					8338	7882	7118		4857	7298	4699
	8353	7674	6532		3189	2789	2864					8492	7794	7247		4922	7338	4783
	9012	7892	6938		4089	3152	3092
												9177	10003	8676		7727	8683	6906
												9086	9989	8732		7668	8598	6918
												9183	10012	8644		7802	8668	6884
												7893	8552	7439		7991	8003	6654
												7922	8448	7338		8044	8112	6712
												7881	8578	7466		7888	8034	6384
